# Supplementary material for: Hepatitis C Virus Enhances the Invasiveness of Hepatocellular Carcinoma via EGFR-Mediated Invadopodia Formation and Activation
Source: Cells. 2019 Nov 5;8(11):1395. doi: 10.3390/cells8111395 (PMC6912298; doi:10.3390/cells8111395)
Supplement: Supplementary file 1 [file cells-08-01395-s001.zip]

Archive with 12 entries (11 files):
- supplementry/
- supplementry/Supp FIG1_rev.pdf
- supplementry/Supp FIG2_rev2.pdf
- supplementry/Supp FIG3_rev.pdf
- supplementry/Supp FIG4_rev.pdf
- supplementry/Supp FIG5_rev.pdf
- supplementry/Supp Table 1-min.pdf
- supplementry/Supp Table 2-min.pdf
- supplementry/Supp Table 3-min.pdf
- supplementry/Supp Table 4-min.pdf
- supplementry/Supp Table 5-min.pdf
- supplementry/Supplementary Information_revision2.docx
